# Supplementary material for: Disruption of the Arabidopsis Acyl-Activating Enzyme 3 Impairs Seed Coat Mucilage Accumulation and Seed Germination
Source: Int J Mol Sci. 2024 Jan 17;25(2):1149. doi: 10.3390/ijms25021149 (PMC10816874; doi:10.3390/ijms25021149)
Supplement: Supplementary file 1 [file ijms-25-01149-s001.zip]

Archive with 1 entries (1 files):
- ijms-2791198-supplementary.pdf
